# Supplementary material for: Molecular Epidemiology of HIV-1 in Eastern Europe and Russia
Source: Viruses. 2022 Sep 22;14(10):2099. doi: 10.3390/v14102099 (PMC9609922; doi:10.3390/v14102099)
Supplement: Supplementary file 1 [file viruses-14-02099-s001.zip]

Archive with 8 entries (8 files):
- Figure S1 Flow scheme of recombination analysis workflow.jpg
- Figure S2 Phylogenetic analysis of pDRMs.jpg
- Figure S3 Phylogenetic analysis A62V and Integrase sequences.jpg
- File S1 - Graphical analysis of all URF identified.pdf
- Supplementary figures and supplementary figure legends.pdf
- Table S1 reference sequences.xlsx
- Table S2 CRF_URF analysis.xlsx
- Table S3 PDR analysis.xlsx
