# Supplementary material for: Molecular Epidemiology of HIV-1 in Eastern Europe and Russia
Source: Viruses. 2022 Sep 22;14(10):2099. doi: 10.3390/v14102099 (PMC9609922; doi:10.3390/v14102099)
Supplement: Supplementary file 1 [file viruses-14-02099-s001.zip › Table S1 reference sequences.xlsx]

## Sheet: Blad1
Subtype	Reference
A1	A1.KE.1994.Q23_17.AF004885
	A1.SE.1994.SE7253.AF069670
	A1.UG.1998.98UG57136.AF484509
	A1.UG.1992.92UG037.U51190
A6	A6.UA.2000.98UA0116.AF413987
	A6.GE.1999.99GEMZ011.DQ207944
	A6.IT.2002.60000.EU861977
	A6.BY.2013.PV85.KT983615
B	Pandemic clade
	B.US.1986.5019_86.AY835780
	B.US.1983.RF_HAT3.M17451
	B-FSU (MSM)
	B.UA.2001.01UAKV252.DQ823363
	B.UA.2001.01UAKV259.DQ823364
	B-FSU (IDU-B)
	B.UA.2001.01UAKV259.DQ823364
	B.RU.2011.11RU21n.JX500708
	Car-B
	B.HT.2005.05HT_129389.EU839602
	B.JM.2005.05JM_KJ108.EU839605
	Thai-B
	B.TH.2005.05TH429730.JN248347
	B.TH.1996.M041.DQ354114
	B.TH.2005.05TH429730.JN248347
G	G.KE.1993.HH8793_1_1.AF061640
	G.BE.1996.DRCBL.AF084936
	G.NG.1992.92NG083_JV10832.U88826
	G.SE.1993.SE6165_G6165.AF061642
CRF03_AB	03_A6B.RU.1997.KAL153_2.AF193276
CRF02_AG	02_AG.NG.-.IBNG.L39106
CRF63_02A6	63_02A6.RU.2010.10RU6637.JN230353
