# Supplementary material for: Molecular Epidemiology of HIV-1 in Eastern Europe and Russia
Source: Viruses. 2022 Sep 22;14(10):2099. doi: 10.3390/v14102099 (PMC9609922; doi:10.3390/v14102099)
Supplement: Supplementary file 1 [file viruses-14-02099-s001.zip › Table S2 CRF_URF analysis.xlsx]

## Sheet: Лист2
Patient number	Genbank number	COMET HIV-1	Stanford tool	REGA tool	Result is unambiguous with identity is from 97 to 100% in all three programs	RIP for CRF02_AG & CRF63_02A	jpHMM and PRD	FINAL DECISION	Comments:
GEO882767	Not available yet	unassigned_1, A1-B	A	HIV-1 Subtype A (A1) (100.0%)			A6/A2/B	URF_A6/B
GEO882822	Not available yet	unassigned_1, A1-B	A	Recombinant of A1, B			A6/B	URF_B/A6	See graphical analysis
KRD620640	Not available yet	unassigned_2, "63_02A1-36_cpx-18_cpx-01_AE-A1-01_AE-A1-01_AE-A1-01_AE-A1-03_AB-A1"	A + CRF_AG	Recombinant of A1, G		CRF63_02A6		CRF63_02A6
KRD620644	OK474712	A1 (check for 63_02A1)	A + CRF_AG	Recombinant of A1, G		CRF63_02A6		CRF63_02A6
KRD620659	OK474750	unassigned_1, A1-B-D-B	B	Recombinant of B, A1			URF_A6/B	URF_A6/B
KRD846658	OK474695	unassigned_2, "02_AG-B-90_BF1-B-12_BF-52_01B-B-52_01B-63_02A1"	A + B	Recombinant of G, A1			URF_02/B	URF_02/B
KRD846683	OK474725	unassigned_1, A1-B	A (A + B)	HIV-1 Subtype A (A1)			A6/B	URF_A6/B
KRD846709	OK474753	unassigned_1, A1-B-D-B-D-B	B	Recombinant of A1, B			URF_A6/B	URF_A6/B
KRD846713	OK474757	unassigned_1, A1-B-D-B	A + B	Recombinant of A1, B			URF_A6/B	URF_A6/B
MOS614494	MW756390	A1 (check for 02_AG)	CRF_AG	HIV-1 CRF 02_AG		CRF02_AG		CRF02_AG
MOS614514	MW756410	B (100.0%)	B	Recombinant of B, A1			URF_B/A6	URF_B/A6
MOS614525	MW756421	02_AG (100.0%)	CRF02_AG	HIV-1 CRF 02_AG	+			CRF02_AG
MOS614537	OL792321	02_AG (100.0%)	A + CRF02_AG	Recombinant of 02_AG, A1		CRF02_AG		CRF02_AG
MOS614538	OL792322	unassigned_2, "02_AG-63_02A1"	CRF_AG	HIV-1 CRF 02_AG		CRF02_AG		CRF02_AG
MOS614552	OL792336	03_AB (100.0%)	A + B (CRF03_AB)	HIV-1 CRF 03_AB	+			CRF03_AB
MOS614555	OL792339	63_02A1 (100.0%)	CRF63_02A1	Recombinant of 02_AG, A1	+			CRF63_02A6
MOS614558	OL792342	02_AG (96.0%)	CRF_AG	HIV-1 CRF 02_AG		CRF02_AG		CRF02_AG
MOS614564	OL792348	A1 (check for 02_AG)	CRF_AG	HIV-1 CRF 02_AG		CRF02_AG		CRF02_AG
MOS614571	OL792355	A1 (check for 63_02A1)	A + CRF_AG	HIV-1 CRF 02_AG		CRF63, CRF02		CRF02_AG	Determined by phylogenetic analysis
MOS614580	OL792364	02_AG (100.0%)	CRF02_AG	HIV-1 CRF 02_AG	+			CRF02_AG
MOS614585	OL792369	A1 (check for 63_02A1)	A + CRF_AG	Recombinant of 02_AG, A1		CRF63_02A6		CRF63_02A6
MOS614587	OL792371	02_AG (99.0%)	CRF02_AG	HIV-1 CRF 02_AG	+			CRF02_AG
MOS614610	OL792394	02_AG (100.0%)	CRF02_AG	HIV-1 CRF 02_AG	+			CRF02_AG
MOS614624	OL792408	A1 (check for 02_AG)	CRF_AG	HIV-1 CRF 02_AG		CRF02_AG		CRF02_AG
MOS614642	OL792426	63_02A1 (100.0%)	CRF63_02A1	Recombinant of 02_AG, A1	+			CRF63_02A6
MOS614661	OL792445	A1 (100.0%)	A	Recombinant of A1, B			URF_A6/B	URF_A6/B/A6	See graphical analysis
MOS614675	OL792459	A1 (check for 63_02A1)	CRF_AG	HIV-1 CRF 02_AG-like		CRF02_AG		CRF02_AG
MOS614752	OL792536	A1 (check for 63_02A1)	A + CRF_AG	Recombinant of 02_AG, A1		CRF63, CRF02		CRF63_02A6	Determined by phylogenetic analysis
MOS614755	OL792539	unassigned_2, "02_AG-63_02A1"	CRF_AG	HIV-1 CRF 02_AG		CRF02_AG		CRF02_AG
MOS614758	OL792542	63_02A1 (100.0%)	CRF63_02A1	Recombinant of 02_AG, A1	+			CRF63_02A6
MOS614782	OL792566	unassigned_1, A1-B	A + B	Recombinant of A1, B			URF_A/B/A	URF_A6/B/A6
MOS847036	OL792581	unassigned_2, "02_AG-63_02A1"	CRF_AG	HIV-1 CRF 02_AG		CRF02_AG		CRF02_AG
MOS847047	OL792592	unassigned_2, "02_AG-63_02A1"	A + CRF_AG	HIV-1 CRF 02_AG-like		None significant		CRF02_AG	Determined by phylogenetic analysis
MOS847050	OL792595	A1 (check for 63_02A1)	CRF_A	Recombinant of 02_AG, A1		CRF63_02A6		CRF63_02A6
MOS847058	OL792603	unassigned_2, "02_AG-63_02A1"	A + CRF_AG	Recombinant of 02_AG, A1		CRF63, CRF02	URF_63/A6/63	URF_63/A6/63
MOS847071	Not available yet	A1 (check for 63_02A1)	CRF_AG	HIV-1 CRF 02_AG		CRF02_AG		CRF02_AG
MOS847073	Not available yet	unassigned_1, A1-B	A	Recombinant of A1, B			URF_B/A6	URF_B/A6
MOS847075	Not available yet	03_AB (100.0%)	A + B (CRF03_AB)	HIV-1 CRF 03_AB	+			CRF03_AB
UKR913990	Not available yet	unassigned_1, A1-B	A	Recombinant of A1, B			B/A6	URF_B/A6
UKR914002	Not available yet	unassigned_1, A1-B	A	Recombinant of A1, B			B/A6	URF_B/A6
