# Supplementary material for: Molecular Epidemiology of HIV-1 in Eastern Europe and Russia
Source: Viruses. 2022 Sep 22;14(10):2099. doi: 10.3390/v14102099 (PMC9609922; doi:10.3390/v14102099)
Supplement: Supplementary file 1 [file viruses-14-02099-s001.zip › Table S3 PDR analysis.xlsx]

## Sheet: Blad1
NNRTI:			PI Major			NRTI			INSTI Accessory
E138A	38		M46I	3		D67N,K70E,M184I*	1		E157Q	3
V106I	7		M46MI	3		E44D	1		T97TA	1
V106VI	6		M46L	2		K219KR	1
E138EA	5		D30DN,M46MI*	1		K65R,M184V	1		Total mutated viruses:	4
K103KN	3		D30N	1		K65R,Y115F,M184V	1		Total mutations:	4
K103N	3		N88NS	1		K65R,Y115YF,M184V	1
V108VI	3					K70KIM	1
V108I	2		Total mutated viruses:	11		M184MI	1
V179D	2		Total mutations:	12		M41L	1
V179E	2					M41ML	1
V179T	2					T215TI	1
A98G	1					T69DN	1
E138A,V179D	1
E138A,V179T	1					Total mutated viruses:	12
E138G	1					Total mutations:	19
G190GC	1
G190S	1
K101E	1
K101E,E138A,Y188YFHL	1
K101E,Y181C,H221HY*	1
K101KE	1
K101KE,E138A	1
K103E	1
K103KE,E138EA	1
K103N,K238T	1
K103N,Y181C,H221Y	1
K103Q	1
K103S	1
K238KN	1
L100LF	1
V106I,V179T	1
V106VI,E138EA	1
V106VM	1
V108I	1
V179IT	1
V179VD	1
Y181C,G190S	1
Y188L	1
Y188YC	1
Y188YD	1
Y188YFHL	1
Total mutated viruses:	103
Total mutations:	117
* indicates mutations found in one unique patient with multiple drug resistance mutations.
